# Supplementary material for: Construction and In Vitro Evaluation of a Tumor Acidic pH-Targeting Drug Delivery System Based on Escherichia coli Nissle 1917 Bacterial Ghosts
Source: Bioengineering (Basel). 2022 Sep 2;9(9):433. doi: 10.3390/bioengineering9090433 (PMC9495381; doi:10.3390/bioengineering9090433)
Supplement: Supplementary file 1 [file bioengineering-09-00433-s001.zip]

Archive with 1 entries (1 files):
- bioengineering-1727080-supplementary.pdf
